# Supplementary material for: A belt-buckle checkpoint regulates the onset of botulinum neurotoxin intoxication
Source: Nat Commun. 2026 Jun 23;17:5562. doi: 10.1038/s41467-026-74499-7 (PMC13291336; doi:10.1038/s41467-026-74499-7)
Supplement: Supplementary file 4 — Source Data [file 41467_2026_74499_MOESM4_ESM.xlsx]

## Sheet: Figure 3e
pH	WT			FN			ND			EEN			WFY
4.4	2.35281	2.52638	2.39617	2.10695	1.91124	2.10009	2.85269	2.8887	3.09117	1.48733	1.50734	1.44805	8.70086	9.94975	9.95657
5.4	1.2748	1.2137	1.35782	1.22503	1.08074	1.16049	1.60785	1.52389	1.54926	0.987462	0.877372	0.929835	3.33707	3.434	3.48169
6.4	1.14775	1.11979	1.20242	1.10334	0.962348	0.996127	1.29979	1.35119	1.36405	0.922494	0.811105	0.839765	2.48955	2.48888	2.65352
7.4	1.10344	1.06006	1.08646	0.978244	0.855791	0.913914	1.39477	1.23972	1.27743	0.860157	0.835763	0.835754	2.11041	2.01405	2.11179
8.4	1	1	1	0.978377	0.829835	0.852806	1.1362	1.16149	1.26027	0.833792	0.773784	0.7405	2.0265	1.96834	1.98608

## Sheet: Figure 3f
pH	LCHn WT			LCHn FN			LCHn ND			LCHn EEN			LCHn WFY
4.4	48.6669	48.4674	48.495	48.2632	48.2273	47.6901	47.0902	46.0812	46.4596	47.284	47.5695	47.4939	37.6376	37.0793	37.492
5.4	52.4552	52.2916	52.4849	51.1279	51.0416	51.0228	48.9708	48.8562	48.9891	52.0367	52.2318	52.1992	47.1487	47.1514	47.4691
6.4	52.7854	52.7364	52.85	51.7641	51.8293	51.8195	49.9491	50.4258	50.1286	52.4162	52.4604	52.5466	50.0857	49.4624	51.8431
7.4	51.8994	52.0876	52.0891	50.607	50.6578	50.7436	48.7091	48.9158	49.0036	51.7285	51.6584	51.8141	48.6208	48.946	48.3927
8.4	50.2151	50.3908	50.2965	48.4452	48.4809	48.4267	46.017	46.182	46.3012	49.9323	49.982	50.0218	46.0129	45.4635	45.7525
				pH 4.4										pH 5.4										pH 6.4
				pH 7.4
														pH 8.4

## Sheet: Figure 4c
		BoNT/A WT SNAP-25 Cleavage [%]						BoNT/A WFY SNAP-25 Cleavage [%]
4 h	Conc. [pM]	Assay I	Assay II	Assay III	Mean	SD		Assay I	Assay II	Assay III	Mean	SD
	300	40.8737	51.5873	51.7905	48.0838	6.24497		74.8227	82.1943	78.6651	78.5607	3.68691
	100	35.8708	37.4942	39.4229	37.596	1.77828		73.6058	79.5149	74.4675	75.8627	3.19207
	30	26.934	19.3301	36.5936	27.6192	8.65214		72.8141	72.9236	66.2072	70.6483	3.8465
	10	23.1083	15.264	20.4474	19.6066	3.98917		60.2537	55.9983	52.3631	56.205	3.94939
	3	20.9888	9.5634	12.6341	14.3954	5.91283		37.2886	34.786	36.423	36.1659	1.27099
	1	18.3157	9.1533	10.3429	12.604	4.98213		18.1032	17.6638	20.0822	18.6164	1.28828
	0.3	19.5531	11.1422	7.78571	12.827	6.06193		12.1608	12.1718	14.8964	13.0763	1.57622
		BoNT/A WT SNAP-25 Cleavage [%]						BoNT/A WFY SNAP-25 Cleavage [%]
8 h	Conc. [pM]	Assay I	Assay II	Assay III	Mean	SD		Assay I	Assay II	Assay III	Mean	SD
	300	69.0477	72.5282	73.2927	71.6229	2.26272		81.4765	81.8628	84.0847	82.4747	1.40766
	100	56.9341	69.1177	73.3419	66.4646	8.5196		83.9035	82.2458	79.0826	81.744	2.44932
	30	37.8804	55.1007	46.8411	46.6074	8.6125		80.1811	80.1381	75.2681	78.5291	2.82418
	10	20.4656	31.1116	26.8094	26.1289	5.3555		74.3031	70.2672	63.9935	69.5213	5.19511
	3	13.6266	20.1722	15.4503	16.4163	3.37802		55.976	47.5576	56.0041	53.1792	4.86851
	1	8.76454	13.4812	9.49759	10.5811	2.53818		34.241	31.2243	39.1983	34.8879	4.02617
	0.3	10.6067	11.3766	9.44439	10.4759	0.972726		22.3205	14.3029	23.0221	19.8819	4.84421
		BoNT/A WT SNAP-25 Cleavage [%]						BoNT/A WFY SNAP-25 Cleavage [%]
12 h	Conc. [pM]	Assay I	Assay II	Assay III	Mean	SD		Assay I	Assay II	Assay III	Mean	SD
	300	80.0503	83.1892	77.1082	80.1159	3.04101		80.1675	85.5762	74.5985	80.1141	5.48907
	100	74.462	73.7358	74.1067	74.1015	0.363138		81.1005	86.3912	76.0213	81.171	5.18531
	30	61.1713	62.5521	59.8738	61.1991	1.33932		75.4115	84.6809	72.7832	77.6252	6.25014
	10	34.6183	48.1813	42.8442	41.8813	6.83259		70.0519	81.0401	65.7822	72.2914	7.87163
	3	16.5285	26.719	24.6192	22.6222	5.38074		63.3424	64.796	55.0989	61.0791	5.22973
	1	14.7067	17.05	10.9999	14.2522	3.05056		43.1372	41.5804	42.0158	42.2445	0.803197
	0.3	14.9784	12.5245	7.43596	11.6463	3.84715		25.1121	20.4652	32.1209	25.8994	5.86761
		BoNT/A WT SNAP-25 Cleavage [%]						BoNT/A WFY SNAP-25 Cleavage [%]
24 h	Conc. [pM]	Assay I	Assay II	Assay III	Mean	SD		Assay I	Assay II	Assay III	Mean	SD
	300	77.0355	81.7106	81.4281	80.0581	2.62142		84.5947	85.6356	89.861	86.6971	2.78901
	100	75.0609	80.673	80.271	78.6683	3.13053		83.9305	84.3858	88.2888	85.535	2.39565
	30	66.1133	73.7156	76.3703	72.0664	5.32364		83.8383	80.7275	87.1628	83.9095	3.21824
	10	55.5622	58.4489	60.5439	58.185	2.50133		82.4369	77.3825	79.1138	79.6444	2.56864
	3	41.7176	34.9491	46.8713	41.1793	5.9793		66.9895	70.5287	71.5054	69.6745	2.37601
	1	29.7955	23.0283	36.4548	29.7596	6.71332		45.0289	48.7835	51.1277	48.3134	3.07647
	0.3	26.6856	17.9577	23.658	22.7671	4.43159		22.6721	25.2541	32.2579	26.728	4.95999

## Sheet: Figure 4e
		BoNT/A WT			BoNT/A WFY
w/o BAT		62	63	71	70	77	64
w/ BAT		166	157	167	178	152	171

## Sheet: Figure 5a
	The cropped gels shown in Figure 5a are derived from the following gels highlighted within the red box

## Sheet: Figure S4a
				The cropped gels shown in Figure S4a is derived from the following gel

## Sheet: Figure S4b
The cropped gels shown in Figure S4b is derived from the following gel highlighted within the red box.

## Sheet: Figure S4c
	concentration (pM)	halftime (min)
BoNT/A WFY	10	58
		57
		56
	5	68
		93
		59
		76
		58
	2.5	108
		108
		101
BoNT/A WT
	???

## Sheet: Figure S7a
			The cropped gels shown in Figure S7a is derived from the following gel highlighted within the red box
